# Supplementary material for: Characterization of Bacillus velezensis EV17 and K-3618 and Their Polyketide Antibiotic Oxydifficidin, an Inhibitor of Prokaryotic Translation with Low Cytotoxicity
Source: Int J Mol Sci. 2025 Dec 5;26(24):11777. doi: 10.3390/ijms262411777 (PMC12732368; doi:10.3390/ijms262411777)
Supplement: Supplementary file 1 [file ijms-26-11777-s001.zip]

Archive with 1 entries (1 files):
- ijms-3893330-supplementary.pdf
